# Supplementary material for: Beyond atherosclerosis: polycythemia vera presenting as ST-elevation myocardial infarction—a case report
Source: Eur Heart J Case Rep. 2026 May 19;10(5):ytag350. doi: 10.1093/ehjcr/ytag350 (PMC13220332; doi:10.1093/ehjcr/ytag350)
Supplement: ytag350_Supplementary_Data [file ytag350_supplementary_data.zip]

Archive with 3 entries (3 files):
- Vedio 1.mp4
- Vedio 2.mp4
- Vedio 3.mp4
